# Supplementary material for: The domesticated transposon protein L1TD1 associates with its ancestor L1 ORF1p to promote LINE-1 retrotransposition
Source: eLife. 2025 Mar 20;13:RP96850. doi: 10.7554/eLife.96850 (PMC11925450; doi:10.7554/eLife.96850)
Supplement: Figure 1—source data 3. [file elife-96850-fig1-data3.zip]

Archive with 8 entries (8 files):
- blots/Figure 1C beta actin.jpg
- blots/Figure 1C DNMT1.jpg
- blots/Figure 1C L1TD1.jpg
- blots/Figure 1D beta actin.jpg
- blots/Figure 1D L1TD1.jpg
- blots/Figure 1H gamma H2AX.jpg
- blots/Figure 1H H3 Cterm.jpg
- blots/Figure 1H Lamin B.jpg
