# Supplementary material for: The domesticated transposon protein L1TD1 associates with its ancestor L1 ORF1p to promote LINE-1 retrotransposition
Source: eLife. 2025 Mar 20;13:RP96850. doi: 10.7554/eLife.96850 (PMC11925450; doi:10.7554/eLife.96850)
Supplement: Figure 3—source data 3. [file elife-96850-fig3-data3.zip]

Archive with 6 entries (6 files):
- blots 2/Figure 3 S3A beta-actin.jpg
- blots 2/Figure 3 S3A L1 ORF1p.jpg
- blots 2/Figure 3 S3A L1TD1.jpg
- blots 2/Figure 3 S3B beta-actin.jpg
- blots 2/Figure 3 S3B L1 ORF1p.jpg
- blots 2/Figure 3 S3B L1TD1.jpg
